# Supplementary material for: Design, Synthesis and In Vitro Biological Activity of Novel C-7 Methylene Congeners of Furanoallocolchicinoids
Source: Pharmaceutics. 2023 Mar 23;15(4):1034. doi: 10.3390/pharmaceutics15041034 (PMC10143105; doi:10.3390/pharmaceutics15041034)
Supplement: Supplementary file 1 [file pharmaceutics-15-01034-s001.zip]

Archive with 1 entries (1 files):
- pharmaceutics-2279911-supplementary.pdf
